# Supplementary material for: Different active exogenous carbons improve the yield and quality of roses by shaping different bacterial communities
Source: Front Microbiol. 2025 Mar 28;16:1558322. doi: 10.3389/fmicb.2025.1558322 (PMC11985833; doi:10.3389/fmicb.2025.1558322)
Supplement: Supplementary file 1 [file Data_Sheet_1.zip]

Archive with 17 entries (16 files):
- data set/data/
- data set/data/relative abundance of to10.xlsx
- data set/data/The relative abundance of gate top10.xlsx
- data set/data/Top 20 species at genus level.xlsx
- Microbial data login address and login number.docx
- ║╧▓ó╠╝╫Θ╖╓═╝.tif
- Relative abundance of Sphingomonas.tif
- Rate of carbon mineralization.tif
- Fig.5a.pdf
- Fig.5b.pdf
- Fig.3a.pdf
- Fig.3b.pdf
- Fig.3c.pdf
- Fig.3d.pdf
- Fig.4a.pdf
- Fig.4b.pdf
- Fig.4c.pdf
