# Supplementary material for: Different active exogenous carbons improve the yield and quality of roses by shaping different bacterial communities
Source: Front Microbiol. 2025 Mar 28;16:1558322. doi: 10.3389/fmicb.2025.1558322 (PMC11985833; doi:10.3389/fmicb.2025.1558322)
Supplement: Supplementary file 1 [file Data_Sheet_1.zip › data set/data/relative abundance of to10.xlsx]

## Sheet: Sheet1
	CK	OF	B	BF
KD4-96	0.039609	0.036603	0.025635	0.032005
Sphingomonas	0.029077	0.054532	0.025764	0.007809
Gemmatimonas	0.019496	0.036552	0.026303	0.027998
MND1	0.023426	0.015797	0.025943	0.035781
Pseudolabrys	0.017724	0.03311	0.022501	0.025044
SC-I-84	0.03013	0.021936	0.015694	0.02263
Vicinamibacteraceae	0.019907	0.0187	0.019522	0.026097
Ellin6067	0.01346	0.019445	0.015232	0.022964
Gaiella	0.018032	0.01685	0.012175	0.018802
Nitrososphaeraceae	0.015951	0.028152	0.020344	0.000771
Others	0.773188	0.718323	0.790887	0.780099
