# Supplementary material for: Different active exogenous carbons improve the yield and quality of roses by shaping different bacterial communities
Source: Front Microbiol. 2025 Mar 28;16:1558322. doi: 10.3389/fmicb.2025.1558322 (PMC11985833; doi:10.3389/fmicb.2025.1558322)
Supplement: Supplementary file 1 [file Data_Sheet_1.zip › data set/data/The relative abundance of gate top10.xlsx]

## Sheet: Sheet1
	CK	OF	B	BF
Proteobacteria	0.279546	0.33359	0.341656	0.304102
Actinobacteriota	0.201048	0.178213	0.253269	0.198711
Gemmatimonadota	0.148956	0.147543	0.162338	0.152552
Chloroflexi	0.108885	0.08795	0.080784	0.109193
Acidobacteriota	0.113098	0.093653	0.070355	0.107138
Crenarchaeota	0.018006	0.028692	0.031363	0.000796
Myxococcota	0.017004	0.018237	0.006884	0.025378
Methylomirabilota	0.022964	0.011071	0.009273	0.013896
Planctomycetota	0.015977	0.017056	0.003725	0.01834
Bacteroidota	0.013408	0.011456	0.004495	0.01274
Others	0.061108	0.072539	0.035858	0.057154
