# Supplementary material for: Different active exogenous carbons improve the yield and quality of roses by shaping different bacterial communities
Source: Front Microbiol. 2025 Mar 28;16:1558322. doi: 10.3389/fmicb.2025.1558322 (PMC11985833; doi:10.3389/fmicb.2025.1558322)
Supplement: Supplementary file 1 [file Data_Sheet_1.zip › data set/data/Top 20 species at genus level.xlsx]

## Sheet: Sheet1
OUT	CK1	CK3	CK2	OF1	OF2	OF3	B1	B2	B3	BF1	BF2	BF3
Methylomirabilia	292	298	304	149	125	157	100	125	136	194	172	175
Ktedonobacteria	73	88	68	161	154	157	82	84	45	130	133	138
Gitt-GS-136	120	127	149	66	93	81	175	190	185	141	159	168
Polyangia	139	145	135	151	175	152	49	81	53	253	278	199
Actinobacteria	961	911	990	1093	995	997	1570	1574	1833	1020	1003	959
bacteriap25	72	25	55	47	58	54	20	6	30	49	62	50
Holophagae	98	76	64	93	104	123	64	75	60	124	149	153
Verrucomicrobiae	96	111	55	146	204	111	36	77	28	86	57	106
Bacilli	128	120	122	92	92	99	166	140	136	92	86	78
Parcubacteria	59	33	14	46	60	38	6	14	6	31	11	17
Nitrospiria	166	126	135	112	119	128	67	55	51	108	121	114
KD4-96	554	461	527	340	330	328	513	478	434	410	431	405
Alphaproteobacteria	2047	2072	1813	1936	2198	2128	2488	2562	2629	1780	1728	1753
Acidimicrobiia	247	240	263	195	248	235	419	405	484	385	429	405
MB-A2-108	187	210	246	120	90	104	137	130	174	183	167	172
Bacteroidia	158	133	200	147	134	147	75	71	17	174	162	154
P2-11E	87	78	86	38	33	31	0	9	10	16	16	15
Nitrososphaeria	230	327	144	799	299	19	691	466	64	18	5	8
Thermoleophilia	1079	1156	1289	872	981	944	992	951	1147	974	1021	977
TK10	131	135	129	94	130	108	48	66	52	148	157	172
Cyanobacteriia	5	5	3	86	93	81	1	2	0	17	14	6
Dehalococcoidia	45	43	43	27	20	26	58	53	56	42	40	38
Gammaproteobacteria	1660	1641	1650	2195	2183	2343	1812	1914	1896	2142	2162	2272
JG30-KF-CM66	31	43	50	20	10	22	36	20	41	31	37	26
Gemmatimonadetes	1845	1884	1892	1833	1837	1969	2042	2021	2190	1864	1906	2023
